# Supplementary material for: Optimization of Dye and Plasticizer Concentrations in Halochromic Sensor Films for Rapid pH Response Using Bird-Inspired Metaheuristic Algorithms
Source: Sensors (Basel). 2025 May 31;25(11):3494. doi: 10.3390/s25113494 (PMC12158268; doi:10.3390/s25113494)
Supplement: Supplementary file 1 [file sensors-25-03494-s001.zip]

Archive with 1 entries (1 files):
- sensors-3499522-supplementary.pdf
